# Supplementary material for: Density Functional Theory Prediction of Laser Dyes–Cucurbit[7]uril Binding Affinities
Source: Molecules. 2024 Sep 16;29(18):4394. doi: 10.3390/molecules29184394 (PMC11434600; doi:10.3390/molecules29184394)
Supplement: Supplementary file 1 [file molecules-29-04394-s001.zip]

Archive with 1 entries (1 files):
- molecules-3183442-supplementary.pdf
